# Supplementary material for: Plekhg5 controls the unconventional secretion of Sod1 by presynaptic secretory autophagy
Source: Nat Commun. 2024 Oct 4;15:8622. doi: 10.1038/s41467-024-52875-5 (PMC11452647; doi:10.1038/s41467-024-52875-5)
Supplement: Supplementary file 4 — Source Data [file 41467_2024_52875_MOESM4_ESM.zip › SOURCE DATA.xlsx]

## Sheet: Fig. 1
Fig. 1B			Fig. 1I
Plekhg5+/+	Plekhg5-/-		Sod1 (TX)/ Tuj1 (TX)
1.1	97.183		Plekhg5+/+	Plekhg5-/-
1.02	66.282		0.56	1.07
3.18	113.357		0.705	0.67
	99.2331		1.25	0.71
	112.091		1.14	1.096
			0.77	0.36
			0.73	0.53
			Sod1 (SDS)/ Tuj1 (TX)
			Plekhg5+/+	Plekhg5-/-
			0.43	1.03
			0.68	0.75
			0.97	0.81
			0.65	1.02
			0.67	0.38
			0.29	0.65
			Sod1 (SDS)/ Sod1 (TX)
			Plekhg5+/+	Plekhg5-/-
			0.771	0.959
			0.961	1.126
			0.772	1.13
			0.571	0.931
			0.863	1.046
			0.403	1.226

## Sheet: Fig. 2
Fig. 2 C							Fig. 2 G					Fig. 2 H
lysate			medium				lysate					medium
sh-Luc	sh-Plekhg5#1	sh-Plekhg5#2	sh-Luc	sh-Plekhg5#1	sh-Plekhg5#2		soma		axon			soma		axon
1	0.867944	0.901269	1	0.746032	0.212155		sh-Luc	sh-Plekhg5	sh-Luc	sh-Plekhg5		sh-Luc	sh-Plekhg5	sh-Luc	sh-Plekhg5
1	1.64444	2.12742	1	0.377919	0.468872		1	1.19922	0.318095	0.866445		1	0.602179	8.03251	2.13282
1	2.15263	1.43147	1	0.712985	0.0719573		1	3.77682	0.294582	0.558792		1	0.15897	10.06	3.7723
1	0.854471	0.889893	1	0.815478	0.690423		1	1.68	0.07	0.03		1	0.193	4.9	2.963
1	2.29725	2.79871	1	0.209917	0.0253821		1	2.325	0.582	0.986		1	0.4063	2.9638	0.7948
1	3.18112	3.47573	1	0.191138	0.0649163
1	1.75328	1.6403	1	0.491478	0.115147		Fig. 2 K
							lysate			medium
Fig. 2 E							sh-Luc	sh-Rab26#1	sh-Rab26#2	sh-Luc	sh-Rab26#1	sh-Rab26#2
lysate			medium				1	1.20835	0.486003	1	0.437354	0
sh-Luc	sh-Plekhg5#1	sh-Plekhg5#2	sh-Luc	sh-Plekhg5#1	sh-Plekhg5#2		1	1.07	0.77	1	0.4	0.03
1	1.3824	1.1547	1	0.673987	0.265689		1	1.15	0.44	1	0.63	0.51
1	2.01277	2.13849	1	0.412606	0.146106		1	2.21369	1.38364	1	0.160868	0.162523
1	2.4253	2.79781	1	0.121405	0.0571717
Fig. 2 N
lysate		sh-Plekhg5 &	sh-Plekhg5 &	medium		sh-Plekhg5 &	sh-Plekhg5 &
sh-Luc	sh-Plekhg5	Flag-RAB26-WT	Flag-RAB26-QL	sh-Luc	sh-Plekhg5	Flag-RAB26-WT	Flag-RAB26-QL
1	1.06		0.985	1	0.124739		0.233627
1	2.33		1.667	1	0.151091		0.969484
1	1.31		1.08	1	0.409633		0.461753
1	0.677		0.79	1	0.414591		0.515979
1	0.94		0.39	1	0.4		3.14
1	2.05893		0.494938	1	0.26404		3.18056
1	1.47012		1.44573	1	0.530988		1.59145
1	1.268	0.604	0.27	1	0.29	0.11	1.89
1	2.496	2.13	1.782	1	0.05	0.04	0.14
1	1	1.199	0.878	1	0.29	0.33	0.49
1	0.872	1.832	1.045	1	0.48	0.78	1.46
1	2.906	2.725	1.224	1	0.22	0.25	0.94

## Sheet: Fig. 3
Fig. 3 C							Fig. 3 F
lysate			medium				sh-Luc	sh-Atg9#1	sh-Atg9#2
untreated	GW4869	3-MA	untreated	GW4869	3-MA		0.678902	0.479942	0.717113
1	2.33894	1.70002	1	0.618563	0.239284		1.53737	2.01168	0.7875
1	0.814062	0.41695	1	2.91463	0.167856		0.986301	0.65352	0.737187
1	0.98	1.85	1	1.66	0.03		0.797422	0.910341	1.1451
Fig. 3 H							Fig. 3 J			Fig. 3 L
lysate			medium				w/o Cre	with Cre		lysate		medium
sh-Luc	sh-Atg9#1	sh-Atg9#2	sh-Luc	sh-Atg9#1	sh-Atg9#2		0.970197	0.110923		w/o Cre	with Cre	w/o Cre	with Cre
1	0.415999	0.41901	1	0.622093	0.474953		0.818841	0.131424		1	4.76269	1	0.0560061
1	2.35305	2.00757	1	0.455538	0.21217		1.33936	0.227304		1	5.64458	1	0.115661
1	0.914156	1.33297	1		0.553851		0.871605	0.166575		1	1.3521	1	0.36803
1	0.923904	1.34328	1	0.377353	0.305853					1	1.4142	1	0.31943

## Sheet: Fig. 4
Fig. 4 A
25k pellet		cytosol
sh-Luc	sh-Plekhg5	sh-Luc	sh-Plekhg5
0.26	1.06	0.48	0.51
0.43	0.58	0.62	0.53
0.36	0.58	0.58	0.41
Fig. 4 P
lysate		medium		lysate		medium		lysate		medium
sh-Luc	sh-Stx17	sh-Luc	sh-Stx17	sh-Luc	sh-Snap29	sh-Luc	sh-Snap29	sh-Luc	sh-Snap23	sh-Luc	sh-Snap29
1	0.939	1	0.26	1	0.353	1	0.24	1	2.142	1	0.0127
1	1.361	1	0.29	1	0.742	1	0.18	1	1.134	1	0.3448
1	0.741841	1	0.179171	1	0.999117	1	0.281958	1	1.3521	1	0.0389
1	2.46473	1	0.132034	1	0.674347	1	0.242736	1	1.023	1	0.1768
1	2.04883	1	0.324933	1	0.740037	1	0.476012	1	0.854	1	0.2271
								1	1.84	1	0.03

## Sheet: Fig. 5
Fig. 5 C
lysate			medium
untreated	PepA+E64D	Bafilomycin A1	untreated	PepA+E64D	Bafilomycin A1
1	1.89169	0.94474	1	0.779029	0.964373
1	0.976755	1.31584	1	7.12669	1.97073
1	1.02	0.95	1	1.35	2.45
1	0.7785	1	1	4.16637	3.12
1	0.604856	1.1	1	4.80726	3.32
1	0.668133		1	6.07766
Fig. 5 D
beta hexosaminidase			beta galactosidase			beta glucuronidase
Plekhg5+/+	Plekhg5-/-		Plekhg5+/+	Plekhg5-/-		Plekhg5+/+	Plekhg5-/-
16.07	18.377		0.796	0.754		0.266	0.201
25.605	19.797		0.8	0.842		0.246	0.207
30.639	29.795		0.956	0.948		0.284	0.229
17.218	36.813		0.963	1.196		0.295	0.3
Fig. 5 G					Fig. 5 I		sh-Plekhg5 &
Lamp1+	Lamp1+	Lamp1+	Lamp1+		sh-Luc	sh-Plekhg5	Flag-Rab26-QL
p62-	p62+	Ubiquitin-	Ubiquitin+		1	0.799045	1.13567
99.08	0.92	99.43	0.57		1	0.785093	0.9909
99.09	0.91	99.03	0.97		1	0.340845	0.769014
98.94	1.06	99.11	0.89		1	0.568966	0.631034

## Sheet: Fig. 6
Fig. 6 A				Fig. 6 B				Fig. 6 C			Fig. 6 D			Fig. 6 E
onset				survival				onset			survival			duration
weeks	Plekhg5+/+	Plekhg5-/-		weeks	Plekhg5+/+	Plekhg5-/-		Plekhg5+/+	Plekhg5-/-		Plekhg5+/+	Plekhg5-/-		Plekhg5+/+	Plekhg5-/-
	SOD1-G93A	SOD1-G93A			SOD1-G93A	SOD1-G93A		SOD1-G93A	SOD1-G93A		SOD1-G93A	SOD1-G93A		SOD1-G93A	SOD1-G93A
36	1			46	1			36	34		46	53		10	19
38	1			42	1			38	44		42	49		4	5
37	1			44	1			37	35		44	49		7	14
37	1			49	1			37	33		49	44		12	11
36	1			39	1			36	35		39	51		3	16
38	1			45	1			38	39		45	49		7	8
38	1			48	1			38	39		48	52		10	12
38	1			41	1			38	26		41	41		3	15
41	1			45	1			41	28		45	47		4	19
41	1			45	1			41	25		45	50		4	25
41	1			45	1			41	25		45	45		4	20
32	1			46	1			32	25		46	45		14	20
33	1			43	1			33	28		43			10
34	1			43	1			34	27		43			9
36	1			45	1			36	28		45			9
35	1			41	1			35	29		41			6
31	1			39	1			31			39			8
40	1			49	1			40			49			9
40	1			44	1			40			44			5
27	1			43	1			27			43			16
34		1		53		1
44		1		49		1		Fig. 6 G					Fig. 6 M
35		1		49		1		onset		endstage					Plekhg5+/+	Plekhg5-/-
33		1		49		1		Plekhg5+/+	Plekhg5-/-	Plekhg5+/+	Plekhg5-/-		Plekhg5+/+	Plekhg5-/-	SOD1-G93A	SOD1-G93A
35		1		51		1		SOD1-G93A	SOD1-G93A	SOD1-G93A	SOD1-G93A		0.678894	3.01	9.57562	4.95871
39		1		49		1		27.3044	92.58	110.5	167.06		0.838036	1.24	5.8417	1.94018
39		1		52		1		12.9392	107.73	127.56	210.05		1.48307	0.97	8.27553	3.89488
26		1		41		1		8.25576	166.3	181.42	158.44			1.99	13.1522
28		1		47		1			98.65	85.88	145.26			2.39
25		1		50		1
25		1		45		1
25		1		45		1
28		1
27		1
28		1
29		1

## Sheet: Fig. 7
Fig. 7 C							Fig. 7 G											Fig. 7 H
lysate			medium				control#1		control#1		SOD1R155G/WT		SOD1D90A/D90A		SOD1D90A/D90A (corrected)			WT		ALS
sh-Luc	sh-Plekhg5#1	sh-Plekhg5#3	sh-Luc	sh-Plekhg5#1	sh-Plekhg5#3		lysate	medium	lysate	medium	lysate	medium	lysate	medium	lysate	medium		lysate	medium	lysate	medium
1	1.3	1.022	1	1.056	0.449		1.10502	1.68144	0.894983	0.318562	0.827395	0.784332	0.792371	0.325687	0.697896	2.39059		1.10502	1.68144	0.827395	0.784332
1	1.738	1.594	1	0.381	0.241		1.14406	1.06309	0.85594	0.936909	1.33533	0.565182	2.12277	0.167553	1.31157	0.860979		1.14406	1.06309	1.33533	0.565182
1	1.033	0.802	1	0.709	0.303		1.37188	0.880813	0.628123	1.11919	1.04632	1.01458	0.788434	1.22476	0.900468	1.31411		1.37188	0.880813	1.04632	1.01458
1	1.65		1	0			1.02288	0.586967	0.977118	1.41303	0.791	1.78212	0.258902	0.133096	1.11387	0.631563		1.02288	0.586967	0.791	1.78212
1	1.38		1	0.15			1.0746	1.25184	0.925405	0.748156	0.839845	0.679692	1.50564	0.025397	0.364173	1.04345		1.0746	1.25184	0.839845	0.679692
1	1.67		1	1.23			1.17281	1.54889	0.82719	0.451109	1.20683	0.344345	0.445866	0.292007	1.64011	0.583442		1.17281	1.54889	1.20683	0.344345
1	0.4		1	0			1.10291	1.32291	0.897094	0.677089	1.8313	0.885844			0.971911	0.175865		1.10291	1.32291	1.8313	0.885844
							1.20015	1.07291	0.799853	0.927087								1.20015	1.07291	0.792371	0.325687
Fig. 7 E																		0.894983	0.318562	2.12277	0.167553
sh-Luc	sh-Plekhg5#3		Fig. 7 J															0.85594	0.936909	0.788434	1.22476
0.70664	0.86347		Isoform 1		Isoform 2		Isoform 1	SOD1D90A/D90A	Isoform 2	SOD1D90A/D90A		Isoform 1	Isoform 2					0.628123	1.11919	0.258902	0.133096
0.628413	0.526108		control#1+#2	SOD1R155G/WT	control#1+#2	SOD1R155G/WT	SOD1D90A/D90A	(corrected)	SOD1D90A/D90A	(corrected)		pooled	pooled					0.977118	1.41303	1.50564	0.025397
0.444999	0.933055		1	0.272471	1	0.396557	0.50211	1	0.197251	1		0.50211	0.197251					0.925405	0.748156	0.445866	0.292007
0.663001	1.21804		1	0.555857	1	0.672444	0.45753	1	0.335148	1		0.45753	0.335148					0.82719	0.451109
0.484376	0.780395		1	0.385717	1	0.324678	1.60734	1	0.502613	1		1.60734	0.502613					0.897094	0.677089
0.98622	0.654527		1	0.187653	1	0.565137	0.11063	1	0.203886	1		0.11063	0.203886					0.799853	0.927087
0.574917	0.942946						0.2501	1	0.424674	1		0.2501	0.424674					0.697896	2.39059
0.615687	1.21249						0.66065	1	0.332719	1		0.66065	0.332719					1.31157	0.860979
0.629647	1.00242						1.77494	1	0.267906	1		1.77494	0.267906					0.900468	1.31411
0.385696	0.678439											0.272471	0.396557					1.11387	0.631563
0.685153	0.927399											0.555857	0.672444					0.364173	1.04345
0.413779	0.914481		Fig. 7 L									0.385717	0.324678					1.64011	0.583442
0.582904	0.832876		GFP	SOD1R155G/WT	GFP	SOD1D90A/D90A	GFP	pooled				0.187653	0.565137					0.971911	0.175865
0.585946	1.50412		1	1.03	1	2.86	1	1.03
0.709376	0.741794		1	2.66	1	2.03	1	2.66
0.598797	0.831901		1	1.51	1	3.41	1	1.51
0.523456	0.918691						1	2.86
0.493508	0.530075						1	2.03
0.513401	1.23476						1	3.41
0.509726	0.733612
0.467912	0.754162
0.492007	0.42547
0.698599	0.388972
0.52304	0.440788
0.305795	0.76578
0.407137	1.06708
0.67847	0.823574
0.718545	0.755525
0.602896	1.10627
0.589259	0.856501
0.746116	0.893702
0.329087	0.553726
0.524102	0.708992
0.426799	0.672796
0.431111	0.640007
0.508466	1.13086
0.47884	0.747402
0.309489	1.13479
0.548194	0.729296
0.417015	0.698416
0.458258	0.707337
0.448282	0.865914
0.489817	1.36199
0.489358	1.08985
0.704441	0.953542
0.503168	0.961858
0.656163	0.891596
0.634371	1.37657
0.466777
0.81675
0.704157
0.513542

## Sheet: Supplementary Fig. 2
Sup. Fig. 2 B
		Plekhg5+/+	Plekhg5-/-
Plekhg5+/+	Plekhg5-/-	SOD1-G93A	SOD1-G93A
0	0	175.636	81.5019
0	0	132.93	91.0764
0	0	85.6397	124.621
	0	90	49.3575
	0

## Sheet: Supplementary Fig. 3
Sup. Fig. 3 B
onset					endstage
		Plekhg5+/+	Plekhg5-/-		Plekhg5+/+	Plekhg5-/-
Plekhg5+/+	Plekhg5-/-	SOD1-G93A	SOD1-G93A		SOD1-G93A	SOD1-G93A
24	24	17.1429	19.75		6.5	11.5
21.8	17.375	24.3333	20		4.16667	10.5
17.1429	20.75	28	21.8		5	7.33333
	24	21.2				9.25
Sup. Fig. 3 D
onset		Plekhg5+/+	Plekhg5-/-		endstage		Plekhg5+/+	Plekhg5-/-
Plekhg5+/+	Plekhg5-/-	SOD1-G93A	SOD1-G93A		Plekhg5+/+	Plekhg5-/-	SOD1-G93A	SOD1-G93A
0	0	5.26316	0		0	3.57143	52	17.3913
11.1111	5.71429	19.0476	0		0	8	26.3158	0
0	0	5.26316	4.34783		3.84615	0	61.9048	38.0952
0	0	5.55556	22.2222		0	3.84615	69.2308	51.6129
0		34.7826	20.6897				62.069	31.8182
		29.1667
Sup. Fig. 3 E
onset		Plekhg5+/+	Plekhg5-/-		endstage		Plekhg5+/+	Plekhg5-/-
Plekhg5+/+	Plekhg5-/-	SOD1-G93A	SOD1-G93A		Plekhg5+/+	Plekhg5-/-	SOD1-G93A	SOD1-G93A
0	26.3158	0	0		3.226	26.9231	0	26.087
0	12.1212	0	0		0	20	0	15
0	16	0	0		5.26316	56	0	0
0	20	0	0		0	26.9231	0	0
0		0	15.7895				0	7.14286
		0
Sup. Fig. 3 F
CCl3		Plekhg5+/+	Plekhg5-/-		CCl4		Plekhg5+/+	Plekhg5-/-		CCl6		Plekhg5+/+	Plekhg5-/-
Plekhg5+/+	Plekhg5-/-	SOD1-G93A	SOD1-G93A		Plekhg5+/+	Plekhg5-/-	SOD1-G93A	SOD1-G93A		Plekhg5+/+	Plekhg5-/-	SOD1-G93A	SOD1-G93A
0.08	0.14	0.76	0.17		0.04	0.03	0.81	0.13		0.21	0.18	1.46	0.39
0.05	0.11	0.33	0.15		0.02	0.05	0.3	0.13		0.23	0.27	0.58	0.32
0.04	0.05	0.29	0.19		0.01	0.03	0.48	0.14		0.17	0.17	0.46	0.33
			0.0692931					0.00813781					0.135734
			0.080708					0.0120808					0.120229
CCl9		Plekhg5+/+	Plekhg5-/-		CD68		Plekhg5+/+	Plekhg5-/-		Trem2		Plekhg5+/+	Plekhg5-/-
Plekhg5+/+	Plekhg5-/-	SOD1-G93A	SOD1-G93A		Plekhg5+/+	Plekhg5-/-	SOD1-G93A	SOD1-G93A		Plekhg5+/+	Plekhg5-/-	SOD1-G93A	SOD1-G93A
0.2	0.177865	0.641204	0.326206		0.32	0.37	2.5	0.73		0.4	0.56	2.43	0.83
0.257716	0.225134	0.471019	0.390625		0.27	0.42	1.11	0.67		0.29	0.62	1.24	0.73
0.153239	0.159194	0.389274	0.301213		0.3	0.36	0.94	0.64		0.39	0.4	1.45	0.88
			0.149049					0.4					0.17481
			0.224355					0.39					0.082977

## Sheet: Supplementary Fig. 4
Sup. Fig. 4 B
control#1	control#2	SOD1R155G/WT	SOD1D90A/D90A	SOD1D90A/D90A (corrected)
94	93	96	92	94
92	92	90	91	96
95	74	94	87	96
Sup. Fig. 4 E
wildtype	SOD1-G93A
1.18486	0.655816
0.920094	0.86001
0.859227	1.33972
